# Supplementary material for: A Propensity Score Matched Analysis of Superparamagnetic Iron Oxide versus Radioisotope Sentinel Node Biopsy in Breast Cancer Patients after Neoadjuvant Chemotherapy
Source: Cancers (Basel). 2022 Jan 28;14(3):676. doi: 10.3390/cancers14030676 (PMC8833727; doi:10.3390/cancers14030676)
Supplement: Supplementary file 1 [file cancers-14-00676-s001.zip]

Archive with 1 entries (1 files):
- cancers-1539357-supplementary.pdf
